# Supplementary material for: The Impact of Artificially Sweetened Drinks on Metformin Efficacy
Source: Nutrients. 2025 Feb 26;17(5):797. doi: 10.3390/nu17050797 (PMC11901812; doi:10.3390/nu17050797)
Supplement: Supplementary file 1 [file nutrients-17-00797-s001.zip]

Archive with 1 entries (1 files):
- nutrients-3405973-supplementary.pdf
